# Supplementary material for: Plasma Engineering of Co4N/CoN Heterostructure for Boosting Supercapacitor Performance
Source: Materials (Basel). 2024 Jul 16;17(14):3529. doi: 10.3390/ma17143529 (PMC11278462; doi:10.3390/ma17143529)
Supplement: Supplementary file 1 [file materials-17-03529-s001.zip]

Archive with 1 entries (1 files):
- materials-3084297-supplementary.pdf
